# Supplementary material for: Broad-Spectrum Gramicidin S Derivatives with Potent Activity Against Multidrug-Resistant Gram-Negative ESKAPE Pathogens
Source: Antibiotics (Basel). 2025 Apr 22;14(5):423. doi: 10.3390/antibiotics14050423 (PMC12108418; doi:10.3390/antibiotics14050423)
Supplement: Supplementary file 1 [file antibiotics-14-00423-s001.zip]

Archive with 1 entries (1 files):
- antibiotics-3606003-supplementary.pdf
